# Supplementary material for: A new spatiotemporal two-stage standardized weighted procedure for regional drought analysis
Source: PeerJ. 2022 May 2;10:e13249. doi: 10.7717/peerj.13249 (PMC9070328; doi:10.7717/peerj.13249)
Supplement: Supplemental Information 3 [file peerj-10-13249-s003.xlsx]

## Sheet: Sheet1
SPIBunji	Extremely drought	Severely drought	median drought	Normal drought	Median wet	severly wet	Extremely wet
-0.596239	0	0	0	ND	0	0	0
-0.706232	0	0	0	ND	0	0	0
0.539441	0	0	0	ND	0	0	0
1.42069	0	0	0	0	MW	0	0
1.09586	0	0	0	0	MW	0	0
-1.28064	0	0	MD	0	0	0	0
0.900874	0	0	0	ND	0	0	0
0.924487	0	0	0	ND	0	0	0
0.236177	0	0	0	ND	0	0	0
1.36914	0	0	0	0	MW	0	0
-1.28064	0	0	MD	0	0	0	0
-1.28064	0	0	MD	0	0	0	0
-1.28064	0	0	MD	0	0	0	0
0.489179	0	0	0	ND	0	0	0
0.610282	0	0	0	ND	0	0	0
0.249622	0	0	0	ND	0	0	0
-0.502349	0	0	0	ND	0	0	0
0.064695	0	0	0	ND	0	0	0
-0.63796	0	0	0	ND	0	0	0
-0.0501101	0	0	0	ND	0	0	0
0.332466	0	0	0	ND	0	0	0
-0.756357	0	0	0	ND	0	0	0
-1.28064	0	0	MD	0	0	0	0
-1.28064	0	0	MD	0	0	0	0
0.120563	0	0	0	ND	0	0	0
-0.0790598	0	0	0	ND	0	0	0
1.34768	0	0	0	0	MW	0	0
-0.206803	0	0	0	ND	0	0	0
1.83735	0	0	0	0	0	SW	0
0.10497	0	0	0	ND	0	0	0
0.563628	0	0	0	ND	0	0	0
0.81918	0	0	0	ND	0	0	0
0.158357	0	0	0	ND	0	0	0
0.158357	0	0	0	ND	0	0	0
-0.327097	0	0	0	ND	0	0	0
-1.28064	0	0	MD	0	0	0	0
0.950817	0	0	0	ND	0	0	0
0.463029	0	0	0	ND	0	0	0
1.77907	0	0	0	0	0	SW	0
1.55769	0	0	0	0	0	SW	0
0.587232	0	0	0	ND	0	0	0
-0.37494	0	0	0	ND	0	0	0
1.06731	0	0	0	0	MW	0	0
0.907677	0	0	0	ND	0	0	0
0.514636	0	0	0	ND	0	0	0
0.463029	0	0	0	ND	0	0	0
-1.28064	0	0	MD	0	0	0	0
-1.28064	0	0	MD	0	0	0	0
-0.538315	0	0	0	ND	0	0	0
0.229377	0	0	0	ND	0	0	0
0.750308	0	0	0	ND	0	0	0
-0.0501101	0	0	0	ND	0	0	0
1.43855	0	0	0	0	MW	0	0
0.815475	0	0	0	ND	0	0	0
0.792951	0	0	0	ND	0	0	0
-0.24235	0	0	0	ND	0	0	0
0.0136791	0	0	0	ND	0	0	0
-0.756357	0	0	0	ND	0	0	0
-1.28064	0	0	MD	0	0	0	0
-0.0889467	0	0	0	ND	0	0	0
-0.305636	0	0	0	ND	0	0	0
-0.151011	0	0	0	ND	0	0	0
-0.140321	0	0	0	ND	0	0	0
-0.0989578	0	0	0	ND	0	0	0
1.62961	0	0	0	0	0	SW	0
-0.0221609	0	0	0	ND	0	0	0
1.05859	0	0	0	0	MW	0	0
1.25178	0	0	0	0	MW	0	0
0.143436	0	0	0	ND	0	0	0
-1.28064	0	0	MD	0	0	0	0
-0.84045	0	0	0	ND	0	0	0
-0.84045	0	0	0	ND	0	0	0
0.332466	0	0	0	ND	0	0	0
0.320199	0	0	0	ND	0	0	0
0.397176	0	0	0	ND	0	0	0
-0.904165	0	0	0	ND	0	0	0
0.150929	0	0	0	ND	0	0	0
-1.28064	0	0	MD	0	0	0	0
0.436144	0	0	0	ND	0	0	0
1.65874	0	0	0	0	0	SW	0
0.10497	0	0	0	ND	0	0	0
0.414073	0	0	0	ND	0	0	0
-0.904165	0	0	0	ND	0	0	0
-0.904165	0	0	0	ND	0	0	0
0.514636	0	0	0	ND	0	0	0
-1.28064	0	0	MD	0	0	0	0
0.18027	0	0	0	ND	0	0	0
0.504533	0	0	0	ND	0	0	0
0.120563	0	0	0	ND	0	0	0
-0.84045	0	0	0	ND	0	0	0
-0.756357	0	0	0	ND	0	0	0
-0.119368	0	0	0	ND	0	0	0
0.519648	0	0	0	ND	0	0	0
0.742357	0	0	0	ND	0	0	0
-1.28064	0	0	MD	0	0	0	0
-0.0221609	0	0	0	ND	0	0	0
-1.28064	0	0	MD	0	0	0	0
-1.28064	0	0	MD	0	0	0	0
0.941023	0	0	0	ND	0	0	0
-0.332562	0	0	0	ND	0	0	0
1.57796	0	0	0	0	0	SW	0
-1.28064	0	0	MD	0	0	0	0
0.982798	0	0	0	ND	0	0	0
0.326353	0	0	0	ND	0	0	0
-0.451769	0	0	0	ND	0	0	0
-1.28064	0	0	MD	0	0	0	0
0.0395759	0	0	0	ND	0	0	0
-1.28064	0	0	MD	0	0	0	0
-1.28064	0	0	MD	0	0	0	0
-1.28064	0	0	MD	0	0	0	0
0.676375	0	0	0	ND	0	0	0
2.00582	0	0	0	0	0	0	EW
1.18207	0	0	0	0	MW	0	0
0.269421	0	0	0	ND	0	0	0
-0.538315	0	0	0	ND	0	0	0
1.12361	0	0	0	0	MW	0	0
-0.756357	0	0	0	ND	0	0	0
-1.28064	0	0	MD	0	0	0	0
-1.28064	0	0	MD	0	0	0	0
-1.28064	0	0	MD	0	0	0	0
-1.28064	0	0	MD	0	0	0	0
0.680629	0	0	0	ND	0	0	0
-0.0501101	0	0	0	ND	0	0	0
0.705778	0	0	0	ND	0	0	0
1.57461	0	0	0	0	0	SW	0
0.10497	0	0	0	ND	0	0	0
1.31453	0	0	0	0	MW	0	0
-0.267019	0	0	0	ND	0	0	0
1.09022	0	0	0	0	MW	0	0
-1.28064	0	0	MD	0	0	0	0
-1.28064	0	0	MD	0	0	0	0
-1.28064	0	0	MD	0	0	0	0
0.0395759	0	0	0	ND	0	0	0
-0.031371	0	0	0	ND	0	0	0
1.75712	0	0	0	0	0	SW	0
2.11135	0	0	0	0	0	0	EW
0.414073	0	0	0	ND	0	0	0
0.7222	0	0	0	ND	0	0	0
0.53453	0	0	0	ND	0	0	0
-0.0501101	0	0	0	ND	0	0	0
0.362438	0	0	0	ND	0	0	0
-0.230314	0	0	0	ND	0	0	0
-1.28064	0	0	MD	0	0	0	0
-1.28064	0	0	MD	0	0	0	0
-0.360533	0	0	0	ND	0	0	0
0.0729043	0	0	0	ND	0	0	0
-0.0790598	0	0	0	ND	0	0	0
-0.502349	0	0	0	ND	0	0	0
-0.279668	0	0	0	ND	0	0	0
-0.557058	0	0	0	ND	0	0	0
-0.267019	0	0	0	ND	0	0	0
-0.0692936	0	0	0	ND	0	0	0
0.120563	0	0	0	ND	0	0	0
0.489179	0	0	0	ND	0	0	0
-0.195316	0	0	0	ND	0	0	0
0.758196	0	0	0	ND	0	0	0
0.332466	0	0	0	ND	0	0	0
-1.28064	0	0	MD	0	0	0	0
1.04979	0	0	0	0	MW	0	0
-0.557058	0	0	0	ND	0	0	0
0.368318	0	0	0	ND	0	0	0
0.194581	0	0	0	ND	0	0	0
0.777652	0	0	0	ND	0	0	0
0.587232	0	0	0	ND	0	0	0
-0.63796	0	0	0	ND	0	0	0
-0.84045	0	0	0	ND	0	0	0
-1.28064	0	0	MD	0	0	0	0
-1.28064	0	0	MD	0	0	0	0
-0.84045	0	0	0	ND	0	0	0
-0.84045	0	0	0	ND	0	0	0
-0.279668	0	0	0	ND	0	0	0
0.904281	0	0	0	ND	0	0	0
2.09437	0	0	0	0	0	0	EW
0.135879	0	0	0	ND	0	0	0
0.927816	0	0	0	ND	0	0	0
-0.84045	0	0	0	ND	0	0	0
1.47134	0	0	0	0	MW	0	0
-1.28064	0	0	MD	0	0	0	0
-1.28064	0	0	MD	0	0	0	0
0.10497	0	0	0	ND	0	0	0
-0.346411	0	0	0	ND	0	0	0
-1.28064	0	0	MD	0	0	0	0
-0.871417	0	0	0	ND	0	0	0
-0.031371	0	0	0	ND	0	0	0
1.40451	0	0	0	0	MW	0	0
-1.28064	0	0	MD	0	0	0	0
0.408474	0	0	0	ND	0	0	0
1.15061	0	0	0	0	MW	0	0
-1.28064	0	0	MD	0	0	0	0
-0.389645	0	0	0	ND	0	0	0
-1.28064	0	0	MD	0	0	0	0
0.350565	0	0	0	ND	0	0	0
-0.811061	0	0	0	ND	0	0	0
0.63725	0	0	0	ND	0	0	0
0.549188	0	0	0	ND	0	0	0
0.628342	0	0	0	ND	0	0	0
1.01989	0	0	0	0	MW	0	0
0.436144	0	0	0	ND	0	0	0
-0.485066	0	0	0	ND	0	0	0
2.04578	0	0	0	0	0	0	EW
-0.0596447	0	0	0	ND	0	0	0
-1.05898	0	0	MD	0	0	0	0
1.49006	0	0	0	0	MW	0	0
0.10497	0	0	0	ND	0	0	0
-0.84045	0	0	0	ND	0	0	0
-1.28064	0	0	MD	0	0	0	0
-1.28064	0	0	MD	0	0	0	0
2.01593	0	0	0	0	0	0	EW
0.10497	0	0	0	ND	0	0	0
0.769915	0	0	0	ND	0	0	0
-1.28064	0	0	MD	0	0	0	0
-1.28064	0	0	MD	0	0	0	0
-1.28064	0	0	MD	0	0	0	0
2.23639	0	0	0	0	0	0	EW
-1.28064	0	0	MD	0	0	0	0
-0.871417	0	0	0	ND	0	0	0
-0.682632	0	0	0	ND	0	0	0
0.187454	0	0	0	ND	0	0	0
-0.218467	0	0	0	ND	0	0	0
0.833869	0	0	0	ND	0	0	0
-1.28064	0	0	MD	0	0	0	0
1.16121	0	0	0	0	MW	0	0
0.848347	0	0	0	ND	0	0	0
1.0046	0	0	0	0	MW	0	0
-1.28064	0	0	MD	0	0	0	0
-1.28064	0	0	MD	0	0	0	0
-1.28064	0	0	MD	0	0	0	0
-0.420013	0	0	0	ND	0	0	0
-1.28064	0	0	MD	0	0	0	0
-1.28064	0	0	MD	0	0	0	0
-0.206803	0	0	0	ND	0	0	0
0.425173	0	0	0	ND	0	0	0
1.73445	0	0	0	0	0	SW	0
-1.27368	0	0	MD	0	0	0	0
0.992199	0	0	0	ND	0	0	0
1.24454	0	0	0	0	MW	0	0
-1.28064	0	0	MD	0	0	0	0
-1.28064	0	0	MD	0	0	0	0
-1.27368	0	0	MD	0	0	0	0
-0.84045	0	0	0	ND	0	0	0
0.229377	0	0	0	ND	0	0	0
-1.28064	0	0	MD	0	0	0	0
-0.140321	0	0	0	ND	0	0	0
0.173026	0	0	0	ND	0	0	0
-0.468214	0	0	0	ND	0	0	0
-0.230314	0	0	0	ND	0	0	0
-1.27368	0	0	MD	0	0	0	0
-0.161851	0	0	0	ND	0	0	0
-1.27368	0	0	MD	0	0	0	0
-0.659897	0	0	0	ND	0	0	0
-1.28064	0	0	MD	0	0	0	0
0.931134	0	0	0	ND	0	0	0
-1.27368	0	0	MD	0	0	0	0
0.128255	0	0	0	ND	0	0	0
0.215622	0	0	0	ND	0	0	0
-0.84045	0	0	0	ND	0	0	0
0.734343	0	0	0	ND	0	0	0
-0.976065	0	0	0	ND	0	0	0
0.591886	0	0	0	ND	0	0	0
-0.151011	0	0	0	ND	0	0	0
-0.596239	0	0	0	ND	0	0	0
-1.28064	0	0	MD	0	0	0	0
-1.28064	0	0	MD	0	0	0	0
-1.27368	0	0	MD	0	0	0	0
0.215622	0	0	0	ND	0	0	0
-0.756357	0	0	0	ND	0	0	0
0.646078	0	0	0	ND	0	0	0
0.262869	0	0	0	ND	0	0	0
-0.557058	0	0	0	ND	0	0	0
-1.21524	0	0	MD	0	0	0	0
0.397176	0	0	0	ND	0	0	0
0.777652	0	0	0	ND	0	0	0
1.74655	0	0	0	0	0	SW	0
-0.596239	0	0	0	ND	0	0	0
-1.28064	0	0	MD	0	0	0	0
-1.28064	0	0	MD	0	0	0	0
0.0810348	0	0	0	ND	0	0	0
-0.0596447	0	0	0	ND	0	0	0
0.646078	0	0	0	ND	0	0	0
-1.27368	0	0	MD	0	0	0	0
1.27316	0	0	0	0	MW	0	0
1.28018	0	0	0	0	MW	0	0
1.85789	0	0	0	0	0	SW	0
0.441582	0	0	0	ND	0	0	0
0.064695	0	0	0	ND	0	0	0
-0.279668	0	0	0	ND	0	0	0
0.950817	0	0	0	ND	0	0	0
-1.28064	0	0	MD	0	0	0	0
0.0729043	0	0	0	ND	0	0	0
0.269421	0	0	0	ND	0	0	0
0.457712	0	0	0	ND	0	0	0
0.425173	0	0	0	ND	0	0	0
1.21506	0	0	0	0	MW	0	0
1.15061	0	0	0	0	MW	0	0
0.876699	0	0	0	ND	0	0	0
-0.129774	0	0	0	ND	0	0	0
0.646078	0	0	0	ND	0	0	0
-0.109097	0	0	0	ND	0	0	0
-1.28064	0	0	MD	0	0	0	0
1.60743	0	0	0	0	0	SW	0
-0.84045	0	0	0	ND	0	0	0
0.25627	0	0	0	ND	0	0	0
-0.63796	0	0	0	ND	0	0	0
0.504533	0	0	0	ND	0	0	0
-0.0130534	0	0	0	ND	0	0	0
0.509598	0	0	0	ND	0	0	0
1.69972	0	0	0	0	0	SW	0
0.596517	0	0	0	ND	0	0	0
-0.332562	0	0	0	ND	0	0	0
0.436144	0	0	0	ND	0	0	0
-0.682632	0	0	0	ND	0	0	0
-0.596239	0	0	0	ND	0	0	0
-0.0596447	0	0	0	ND	0	0	0
0.463029	0	0	0	ND	0	0	0
1.08454	0	0	0	0	MW	0	0
1.76495	0	0	0	0	0	SW	0
1.86236	0	0	0	0	0	SW	0
1.10427	0	0	0	0	MW	0	0
0.654829	0	0	0	ND	0	0	0
-0.63796	0	0	0	ND	0	0	0
-1.28064	0	0	MD	0	0	0	0
0.414073	0	0	0	ND	0	0	0
-1.28064	0	0	MD	0	0	0	0
-0.520089	0	0	0	ND	0	0	0
-1.28064	0	0	MD	0	0	0	0
-1.28064	0	0	MD	0	0	0	0
0.25627	0	0	0	ND	0	0	0
0.282383	0	0	0	ND	0	0	0
0.446989	0	0	0	ND	0	0	0
-0.332562	0	0	0	ND	0	0	0
0.379968	0	0	0	ND	0	0	0
1.98583	0	0	0	0	0	SW	0
-0.332562	0	0	0	ND	0	0	0
-0.37494	0	0	0	ND	0	0	0
-0.84045	0	0	0	ND	0	0	0
-0.596239	0	0	0	ND	0	0	0
0.463029	0	0	0	ND	0	0	0
-0.0596447	0	0	0	ND	0	0	0
-0.84045	0	0	0	ND	0	0	0
1.54216	0	0	0	0	0	SW	0
1.40858	0	0	0	0	MW	0	0
0.0480327	0	0	0	ND	0	0	0
-0.596239	0	0	0	ND	0	0	0
0.425173	0	0	0	ND	0	0	0
0.79674	0	0	0	ND	0	0	0
-1.28064	0	0	MD	0	0	0	0
-1.28064	0	0	MD	0	0	0	0
-1.28064	0	0	MD	0	0	0	0
0.436144	0	0	0	ND	0	0	0
0.436144	0	0	0	ND	0	0	0
0.0310327	0	0	0	ND	0	0	0
1.68679	0	0	0	0	0	SW	0
0.693282	0	0	0	ND	0	0	0
-0.420013	0	0	0	ND	0	0	0
-0.279668	0	0	0	ND	0	0	0
1.09022	0	0	0	0	MW	0	0
0.158357	0	0	0	ND	0	0	0
-1.28064	0	0	MD	0	0	0	0
0.379968	0	0	0	ND	0	0	0
-1.28064	0	0	MD	0	0	0	0
-0.119368	0	0	0	ND	0	0	0
-1.28064	0	0	MD	0	0	0	0
-0.161851	0	0	0	ND	0	0	0
0.0310327	0	0	0	ND	0	0	0
-0.161851	0	0	0	ND	0	0	0
1.11812	0	0	0	0	MW	0	0
1.32571	0	0	0	0	MW	0	0
1.08169	0	0	0	0	MW	0	0
0.494324	0	0	0	ND	0	0	0
-0.682632	0	0	0	ND	0	0	0
-1.28064	0	0	MD	0	0	0	0
-0.871417	0	0	0	ND	0	0	0
-1.28064	0	0	MD	0	0	0	0
-1.28064	0	0	MD	0	0	0	0
0.0395759	0	0	0	ND	0	0	0
0.064695	0	0	0	ND	0	0	0
-0.332562	0	0	0	ND	0	0	0
0.295163	0	0	0	ND	0	0	0
-0.0596447	0	0	0	ND	0	0	0
0.0890883	0	0	0	ND	0	0	0
0.208663	0	0	0	ND	0	0	0
-0.332562	0	0	0	ND	0	0	0
0.478804	0	0	0	ND	0	0	0
-0.140321	0	0	0	ND	0	0	0
-1.27368	0	0	MD	0	0	0	0
0.338538	0	0	0	ND	0	0	0
0.573138	0	0	0	ND	0	0	0
1.10705	0	0	0	0	MW	0	0
0.750308	0	0	0	ND	0	0	0
0.924487	0	0	0	ND	0	0	0
0.0310327	0	0	0	ND	0	0	0
1.23481	0	0	0	0	MW	0	0
0.229377	0	0	0	ND	0	0	0
-1.28064	0	0	MD	0	0	0	0
-1.28064	0	0	MD	0	0	0	0
-1.28064	0	0	MD	0	0	0	0
-1.28064	0	0	MD	0	0	0	0
1.48449	0	0	0	0	MW	0	0
1.04091	0	0	0	0	MW	0	0
0.966934	0	0	0	ND	0	0	0
2.20611	0	0	0	0	0	0	EW
0.150929	0	0	0	ND	0	0	0
0.150929	0	0	0	ND	0	0	0
0.79674	0	0	0	ND	0	0	0
1.7929	0	0	0	0	0	SW	0
-0.172845	0	0	0	ND	0	0	0
-1.28064	0	0	MD	0	0	0	0
0.208663	0	0	0	ND	0	0	0
0.0395759	0	0	0	ND	0	0	0
-0.218467	0	0	0	ND	0	0	0
0.0395759	0	0	0	ND	0	0	0
1.77012	0	0	0	0	0	SW	0
0.684864	0	0	0	ND	0	0	0
0.436144	0	0	0	ND	0	0	0
-0.00404587	0	0	0	ND	0	0	0
0.75426	0	0	0	ND	0	0	0
-1.28064	0	0	MD	0	0	0	0
-0.161851	0	0	0	ND	0	0	0
-1.28064	0	0	MD	0	0	0	0
0.0395759	0	0	0	ND	0	0	0
1.21005	0	0	0	0	MW	0	0
-0.161851	0	0	0	ND	0	0	0
-0.420013	0	0	0	ND	0	0	0
1.55083	0	0	0	0	0	SW	0
1.16909	0	0	0	0	MW	0	0
-0.502349	0	0	0	ND	0	0	0
0.344571	0	0	0	ND	0	0	0
-0.292537	0	0	0	ND	0	0	0
-0.279668	0	0	0	ND	0	0	0
-0.756357	0	0	0	ND	0	0	0
-0.195316	0	0	0	ND	0	0	0
-0.557058	0	0	0	ND	0	0	0
0.0890883	0	0	0	ND	0	0	0
0.587232	0	0	0	ND	0	0	0
0.112802	0	0	0	ND	0	0	0
1.47888	0	0	0	0	MW	0	0
-1.27368	0	0	MD	0	0	0	0
0.509598	0	0	0	ND	0	0	0
0.568395	0	0	0	ND	0	0	0
1.81129	0	0	0	0	0	SW	0
-0.218467	0	0	0	ND	0	0	0
0.208663	0	0	0	ND	0	0	0
-0.938945	0	0	0	ND	0	0	0
0.128255	0	0	0	ND	0	0	0
-1.28064	0	0	MD	0	0	0	0
-0.783078	0	0	0	ND	0	0	0
0.509598	0	0	0	ND	0	0	0
-0.267019	0	0	0	ND	0	0	0
-0.346411	0	0	0	ND	0	0	0
0.667812	0	0	0	ND	0	0	0
1.15593	0	0	0	0	MW	0	0
0.766024	0	0	0	ND	0	0	0
-0.292537	0	0	0	ND	0	0	0
-1.28064	0	0	MD	0	0	0	0
-1.28064	0	0	MD	0	0	0	0
-1.28064	0	0	MD	0	0	0	0
0.0395759	0	0	0	ND	0	0	0
-1.27368	0	0	MD	0	0	0	0
-1.27368	0	0	MD	0	0	0	0
0.326353	0	0	0	ND	0	0	0
0.0729043	0	0	0	ND	0	0	0
0.0136791	0	0	0	ND	0	0	0
0.368318	0	0	0	ND	0	0	0
0.301487	0	0	0	ND	0	0	0
0.25627	0	0	0	ND	0	0	0
-0.0989578	0	0	0	ND	0	0	0
-0.682632	0	0	0	ND	0	0	0
0.873198	0	0	0	ND	0	0	0
1.23726	0	0	0	0	MW	0	0
0.931134	0	0	0	ND	0	0	0
-0.0989578	0	0	0	ND	0	0	0
0.789148	0	0	0	ND	0	0	0
0.632806	0	0	0	ND	0	0	0
0.484005	0	0	0	ND	0	0	0
-0.0989578	0	0	0	ND	0	0	0
0.504533	0	0	0	ND	0	0	0
-0.0221609	0	0	0	ND	0	0	0
-0.305636	0	0	0	ND	0	0	0
-0.756357	0	0	0	ND	0	0	0
-0.0501101	0	0	0	ND	0	0	0
-1.27368	0	0	MD	0	0	0	0
1.39011	0	0	0	0	MW	0	0
-0.129774	0	0	0	ND	0	0	0
0.954061	0	0	0	ND	0	0	0
1.72214	0	0	0	0	0	SW	0
0.726264	0	0	0	ND	0	0	0
1.41869	0	0	0	0	MW	0	0
2.03551	0	0	0	0	0	0	EW
0.0729043	0	0	0	ND	0	0	0
-0.84045	0	0	0	ND	0	0	0
-1.28064	0	0	MD	0	0	0	0
-1.28064	0	0	MD	0	0	0	0
0.320199	0	0	0	ND	0	0	0
1.8701	0	0	0	0	0	SW	0
0.844747	0	0	0	ND	0	0	0
-0.24235	0	0	0	ND	0	0	0
0.53453	0	0	0	ND	0	0	0
0.173026	0	0	0	ND	0	0	0
0.112802	0	0	0	ND	0	0	0
-0.151011	0	0	0	ND	0	0	0
1.54216	0	0	0	0	0	SW	0
0.242924	0	0	0	ND	0	0	0
-0.976065	0	0	0	ND	0	0	0
-1.28064	0	0	MD	0	0	0	0
-0.346411	0	0	0	ND	0	0	0
-0.63796	0	0	0	ND	0	0	0
1.1126	0	0	0	0	MW	0	0
0.789148	0	0	0	ND	0	0	0
-0.756357	0	0	0	ND	0	0	0
-0.485066	0	0	0	ND	0	0	0
-0.183998	0	0	0	ND	0	0	0
0.236177	0	0	0	ND	0	0	0
1.88956	0	0	0	0	0	SW	0
-1.28064	0	0	MD	0	0	0	0
-1.15759	0	0	MD	0	0	0	0
0.187454	0	0	0	ND	0	0	0
-0.756357	0	0	0	ND	0	0	0
-0.557058	0	0	0	ND	0	0	0
0.0310327	0	0	0	ND	0	0	0
0.762118	0	0	0	ND	0	0	0
1.57629	0	0	0	0	0	SW	0
0.468316	0	0	0	ND	0	0	0
-0.576353	0	0	0	ND	0	0	0
1.34551	0	0	0	0	MW	0	0
0.63725	0	0	0	ND	0	0	0
-1.21524	0	0	MD	0	0	0	0
-1.21524	0	0	MD	0	0	0	0
-1.21524	0	0	MD	0	0	0	0
0.441582	0	0	0	ND	0	0	0
-0.783078	0	0	0	ND	0	0	0
-0.0406865	0	0	0	ND	0	0	0
0.436144	0	0	0	ND	0	0	0
0.120563	0	0	0	ND	0	0	0
-0.938945	0	0	0	ND	0	0	0
1.22499	0	0	0	0	MW	0	0
0.282383	0	0	0	ND	0	0	0
1.54042	0	0	0	0	0	SW	0
0.414073	0	0	0	ND	0	0	0
-0.596239	0	0	0	ND	0	0	0
-1.21524	0	0	MD	0	0	0	0
-0.659897	0	0	0	ND	0	0	0
0.811755	0	0	0	ND	0	0	0
0.859072	0	0	0	ND	0	0	0
1.26371	0	0	0	0	MW	0	0
0.851935	0	0	0	ND	0	0	0
-0.183998	0	0	0	ND	0	0	0
1.07596	0	0	0	0	MW	0	0
0.0810348	0	0	0	ND	0	0	0
1.0046	0	0	0	0	MW	0	0
-0.502349	0	0	0	ND	0	0	0
0.150929	0	0	0	ND	0	0	0
0.222526	0	0	0	ND	0	0	0
-1.21524	0	0	MD	0	0	0	0
0.262869	0	0	0	ND	0	0	0
-1.10591	0	0	MD	0	0	0	0
0.937737	0	0	0	ND	0	0	0
0.697465	0	0	0	ND	0	0	0
-0.63796	0	0	0	ND	0	0	0
0.81918	0	0	0	ND	0	0	0
0.71812	0	0	0	ND	0	0	0
0.282383	0	0	0	ND	0	0	0
-1.15759	0	0	MD	0	0	0	0
-1.28064	0	0	MD	0	0	0	0
-1.28064	0	0	MD	0	0	0	0
