# Supplementary material for: A new spatiotemporal two-stage standardized weighted procedure for regional drought analysis
Source: PeerJ. 2022 May 2;10:e13249. doi: 10.7717/peerj.13249 (PMC9070328; doi:10.7717/peerj.13249)
Supplement: Supplemental Information 4 [file peerj-10-13249-s004.xlsx]

## Sheet: Sheet1
ASTOR
1971	51.3	27.7	86.6	88.1	51.1	31.2	21.1	3.8	16.5	73.4	0	10.4
1972	4.1	51.6	12.4	120.7	21.3	7.1	24.6	11.4	0	2.5	1.3	2.8
1973	46.5	44.2	221.2	60.2	202.9	4.8	13.5	8.9	30.5	25.4	1.3	24.6
1974	129.8	53.1	140	159.3	44.7	0	26.2	37.3	0.8	15.7	0	1.3
1975	71.6	50.1	60.2	50.9	105.4	55.6	22	17	27.2	3	0.5	27
1976	40.8	34.6	67.9	59.6	152.3	3	26.4	47.3	11.3	0.8	6.3	13.5
1977	50.5	76.8	64.7	3	21.1	6.1	5.9	102.5	69.1	38.2	0	15
1978	57.1	18.2	24.1	27.7	12.8	4.6	3.3	18.8	16.2	73.1	20.9	35
1979	26.1	39.4	82.6	39.5	80.3	13	89.3	12.3	4.4	0	69.7	2.5
1980	17.9	11.5	96.8	136.4	119.6	16.7	1	37.2	31.3	4.5	19.1	22.8
1981	25.9	144.4	50.4	47.3	79.4	24.9	17.3	19.1	48.6	16.3	1.8	7.1
1982	63.1	63	152	192.1	44.6	37.1	30.4	5.8	15.7	23.7	19	0.8
1983	15.8	41.7	50.3	10.8	15.6	3	6.9	2.2	9	77.6	59.4	60.6
1984	62.5	12.9	139.4	21.8	14.9	51.6	5.8	15.2	0	0	2.2	12.2
1985	6.9	18.3	101.7	95.5	154.7	13.7	22.6	62.8	31	2.5	11	21.2
1986	13.5	15.4	25.5	43	100.2	2.7	28.7	30.8	4.4	29.6	9.1	79
1987	3.8	69.4	94.7	104.1	18.6	18.7	7.6	24.3	3.5	3.2	84.8	72.6
1988	7.5	22.7	38.1	137	62.3	44.2	26.7	15.2	11	170.6	0	4.2
1989	31.4	82.3	108.7	34.1	4.5	45.6	21.7	37.7	11.4	17.5	0	43.6
1990	47.6	32.3	31	78.6	170	15.1	56.8	24.9	12.7	24.9	8.7	7.7
1991	58.6	54.4	91.4	66.4	30.5	29.3	8.6	40.7	4.3	25	4.8	98.4
1992	32.1	47	156.2	51.4	146.3	2.7	19.3	17.5	12.5	0	6	16.5
1993	143.1	32.7	145.9	68.3	57.5	2	17	12.3	172.3	13.3	9.8	12.4
1994	38.2	44.3	96.3	1.3	68.4	33.9	63.5	6.8	16.4	13.7	110	1.2
1995	54.9	53	94.1	98.4	45.1	31.1	33.7	34.3	25.8	9.9	1.5	168.1
1996	20.6	59.5	43.2	91	36.8	45.7	63.6	11.2	4.6	25.8	16.9	30.2
1997	35.3	52.5	211.9	170.8	174.1	110.1	18.4	29.4	5.6	52.2	3.6	9.8
1998	9.4	4.2	90	37.1	44.9	12.6	42.5	106.6	10.9	7.7	31.4	16.5
1999	33.8	87.2	23.8	109.9	85.5	20.7	4.6	3.3	14.8	2.7	0	0
2000	111.1	32.5	88	221.2	58	17.4	29.7	53	30.5	5.2	51.9	0
2001	60.8	9.8	29.7	41.6	17.3	23.1	33.7	11.3	10.9	13.8	9.9	19.6
2002	0.2	3.4	56.4	52	7.8	14.3	26	17.4	36.4	45.5	68.9	53.5
2003	29.3	63.6	48.7	162.3	16.8	38.5	19.9	15.4	15.5	3.2	0	3
2004	2	63.7	35.3	111.6	121.2	14.7	23.3	28.7	80.6	17.6	12.5	78.5
2005	95.4	48.5	33.1	135.9	39.2	49.5	20.4	34.9	6.9	26.3	11.3	12.6
2006	52.2	111.2	27.6	86.5	105.7	5.1	17.4	2.2	3.6	0	14.7	32
2007	118.4	58.4	10	36.6	0.2	18	10	21.3	13.6	13.1	28.3	18
2008	0.3	0	92.2	53.3	19.1	25.6	23	31.5	17.1	0.6	0	0
2009	17	2	16.8	47.1	10.9	30.7	8.8	28.3	26.8	13.3	5.8	157.3
2010	145	94.1	58.7	101.5	26.9	38	22.1	9.2	9.4	5.8	7.9	15.9
2011	6.4	93.8	68.2	103.1	177.6	70.8	79.3	26.2	11.2	2.5	0.01	6
2012	24.6	127.5	75.4	41.1	19.9	15.8	40.1	8	44.3	18.9	12.6	19
2013	21.3	36.4	62.1	34.2	37.2	29.2	10.2	18.2	78.2	10.5	7	36.2
2014	0	0.2	36.7	34.9	134.1	16.7	10.1	37.3	15.1	8.3	3	2.1
2015	0	0	76.3	31.7	59.1	8.5	31.1	16.2	102.1	16.6	31.1	0
2016	0	51.1	42.1	85.7	30.6	46.6	33.4	39	66.1	29.3	44	27.6
2017	0	0	13.1	148.3	37.9	16.3	20	19.7	10.8	0.1	0	2.7
BUNJI
1971	2	1.5	15	43.9	30.2	0	23.9	24.6	9.7	41.4	0	0
1972	0	14	16.5	9.9	2.5	7.4	1.8	6.1	11.2	1.3	0	0
1973	8.1	5.8	40.4	4.6	71.1	7.9	15.5	21.6	8.6	8.6	3.64	0
1974	25.4	13.5	66.3	51.3	16	3.3	29.2	24.1	14.5	13.5	0	0
1975	2.3	9.6	19.8	6.1	44.8	21.5	20.9	4.3	6.8	1.3	0	5.7
1976	3.8	5.1	5.2	5.6	55.7	6.4	28.9	36.2	8.4	0	1	1
1977	11.2	11	12.3	0.8	8.5	0	13	57.6	7.9	12.6	0.8	0.8
1978	14.5	0	8.9	14.3	8.1	1	1.3	5.4	14.6	19.6	0	6.4
1979	0	0	25.1	3.6	52.5	0	26.4	11.1	2.8	0	7.1	0
1980	0	0	18	88	33.4	10.2	2.3	31.2	1.3	0	0	0
1981	0	18.1	6.1	18.7	52.3	7.9	38.9	4.1	30	0	0	0
1982	7.1	6.3	64.6	102	12.6	19.1	14.9	6.1	11.7	4.4	0	0
1983	3.4	7.5	5.8	2.5	4	2.2	4.1	5.9	8.1	14	4.7	20
1984	11.2	0	28.6	2.2	11.8	9.1	20.5	16	1.8	1	0	0
1985	1	1	4	24	99.5	8.3	24.7	1	46.5	0	0	7.9
1986	3.5	0	0.9	6.3	43.1	0	12.5	32.2	0	3.2	0	11.5
1987	1.1	17.1	15.2	16.9	27.6	13	2.6	92.9	6	0.4	47.5	7.9
1988	1	0	0	89.2	7.9	20.3	0	0	0	124.8	0	0.9
1989	1.6	9	4.5	22	0	32.6	22.4	27.1	0	0	0	3
1990	0	0	4.6	12.8	62.9	0.01	26.7	35.9	0	0	0.01	1
1991	9.6	0	5.2	8.8	2.7	4.4	0.01	5	0.01	1.7	0	24.8
1992	0.01	8.2	9.4	1	19.4	0.6	16.1	5.1	2	0	0	0.01
1993	9.4	1.3	17.3	10.1	2.2	0.1	12.3	20.5	63.8	2	0	0
1994	7.6	6	17.3	0.01	37.1	37.4	72.9	13.1	7.4	4	25.4	0
1995	7.5	10.2	13.4	12.8	34.7	32.2	23.2	5.3	17.3	5.5	0	54.3
1996	1	10	1.8	14.3	6.5	14.4	60.4	16.2	3.6	13	1.6	2
1997	6	13.5	29.8	65.2	73.3	30.5	17.5	1.8	0	12.6	0	2.4
1998	0	0	10	10.4	13.2	3.6	12	85.7	3.6	3.3	1	2
1999	13.5	6	1	50.4	43.3	7.2	2	12.8	21	0	0	0
2000	13	13	7	59.5	18.4	3	4	30	8.6	0	12	0
2001	5.4	0	5	7	5	31	39.4	29.7	14.1	1.6	0	0.9
2002	0	0	7.1	7.4	3.6	10.6	6	7.7	9.3	3.6	13.8	5.2
2003	0.01	11.3	15.7	30.6	19.8	24.6	7	35.5	9.6	0	0	0
2004	0	47.2	28.3	25.9	118.4	8.5	8.5	21	67.4	4.9	0	9.3
2005	7.1	4.5	7.1	65.6	18.2	13	6.6	19.9	0	5	0	7.1
2006	34.5	5	3	50.9	32.9	2.5	11.4	3.9	4	1.3	4.7	2.2
2007	7.7	16	8	46.9	0.01	14.4	15.6	68.9	4.5	9.3	0.7	8.2
2008	0	1.2	14.4	4.1	3.5	17.8	32.4	20.2	3.9	0	0	0
2009	7.1	0.01	0.01	11.1	7.5	6.8	11.8	10.7	10	5.6	1.6	23.1
2010	35.6	24.8	5.6	20.8	17	13.9	5.6	14.3	6.4	3.8	1.3	6.1
2011	0.01	42.4	5.3	25.5	62	19.2	43.8	91.6	7.5	1	0	0
2012	11	74	22.3	4.3	14.9	8.8	8	5.1	50.4	9.8	0.6	0
2013	3.5	1.8	30.8	20.8	1.3	2.6	4.8	9.7	75.8	0	0.2	9
2014	1.3	2.2	7	20.1	52.4	13.6	2.1	40.3	17.1	0.1	0.1	0.1
2015	13.1	1.2	6.2	13	8.1	0.7	35.1	10.4	50.3	12.6	2	0.1
2016	1.7	21.4	22.7	36.7	22.5	4.8	29.5	7.6	27.1	2.5	8.5	9.5
2017	0.1	10.1	0.3	25	18.5	1.8	21.6	19	10.4	0.2	0	0
CHILAS
1971	13	19.6	27.7	53.8	20.8	3	3.3	5.1	2.3	59.7	0	0.8
1972	0	39.9	3	12.4	7.4	2.8	14.5	0	0	0	3.6	2.3
1973	8.4	10.7	52.8	17.8	95	0	13.2	7.4	8.1	4.8	1	0
1974	52.1	16.3	72.6	54.6	0	0	12.7	15.5	5.1	0	0	0
1975	16.5	18.5	13.9	3.8	2.5	23.1	1.8	2.5	1	0.5	0	0
1976	0	1.4	3.3	8	5.1	0.6	24	7.7	0.6	0	6.1	0
1977	0.5	3.1	5.4	0	1	0	0	61.7	0.5	4	0	0
1978	26.1	0	0.6	1	0.8	1.3	0.3	0.8	1.4	3.4	0.2	0.3
1979	0.2	0	3.8	0.8	44.7	0	14.3	18.1	2.7	0	6.2	0
1980	20.3	4.3	68.4	106.5	94.5	5.4	4.3	28.3	14.4	0	7	2.8
1981	3.8	22.8	32.1	27.7	54.8	2.6	13.3	16.6	2.8	7.6	1.5	0.8
1982	14.6	13.5	94.5	140.7	26.2	29.8	8.2	5.9	0.7	0.6	0	0
1983	0.5	10.1	13	0	0.1	2.8	3.8	1.8	2	17.7	25.5	27.2
1984	7.3	0.1	86.6	5.9	13.1	5.2	5.6	14.1	0	0	0	0
1985	0.4	6.7	3	20.1	62.2	0	68.9	0	6.3	0	0.8	5.9
1986	0	2	0	6.3	47.6	0.2	3.8	12.3	5.7	0	0	59.9
1987	2	18.8	48.4	38.5	6.9	22	9.5	14.1	2.1	0	51.3	17.5
1988	0	2	12.3	65.5	16.9	41.7	7.3	12.6	0.6	146.2	0	19.8
1989	0	30.9	53.1	30.3	9.2	28.3	32.3	42.7	1.7	1.7	0	22.4
1990	2.2	17.8	6	20.7	101.6	6.7	37	15.8	5.7	1.2	2.5	0
1991	17.8	17.3	54.8	22.9	5.6	15.9	6.1	23.3	0.6	3	0	82.8
1992	3.2	27.2	50.7	10.8	37.8	0.01	22.7	3.5	4.7	0	0	0
1993	37	9.2	50.4	59.4	1.8	0.7	16.5	8	127.5	0.3	0	0
1994	3.8	20.3	35.2	1.6	17.3	9	40.5	1.8	2.6	8.3	51.7	0
1995	8.8	31.1	42.5	33.4	25.6	15.4	0.01	22.4	12.1	4.4	0.01	39.6
1996	0	12.8	5.2	29.4	9.3	5.4	19	26.6	12.5	2.5	8.4	0.8
1997	75	20.1	112.5	100.2	163.3	67	9	12.8	1	8.5	0	0.01
1998	0	0.01	39.8	25.1	1	2.6	12	97.8	0.01	3.6	0.01	1
1999	12.6	24	8	85.9	53.4	7.6	0.01	1	2	1	0	0
2000	11.8	14.6	18.8	71.6	14	2.2	18.3	20	6.2	1	32.5	0
2001	14.8	0.01	11.1	22	9.3	10.7	5	11	4	0	0	0.2
2002	0	0	15.8	15	9	2	15	12.6	7	0.01	30.6	0
2003	7	19.2	17.8	51.6	14.5	27.5	0	10	2.3	0	0.01	0.2
2004	0	78.1	35.4	39	121.9	5	0	5.3	19.3	11	1	26.8
2005	1	18.6	13.9	64.3	10.3	5.4	11.4	13.4	0.01	5.5	0.01	8.6
2006	29.3	35.3	16.4	36.7	41.1	4.2	11.9	2.9	7.2	0	9.3	8.5
2007	36.9	12.1	19.9	32.9	1.1	16.3	15.8	29.4	5.8	1.4	2.2	25.8
2008	0	1.2	32.7	30.4	8	42.3	14.8	10.8	4.4	0.01	0	0
2009	43.2	9.1	5.5	18.7	5.6	8	10	43.5	11.7	0.01	6.7	58.5
2010	42.3	8.4	10.2	51.1	8.6	15.4	4	4.5	3.7	2.5	0.2	5.2
2011	0.8	31.4	8.8	15.1	76.9	18	51.3	45.5	2.5	0.8	0	0.01
2012	3.5	48.1	38	11.9	11.6	3.1	8.4	2.5	24.2	3.8	3.2	6
2013	0.3	8.6	40.6	10.8	17	6.6	0.6	16.6	33.9	0.01	2.4	7
2014	7.2	28.3	2.2	1.5	46.1	5.5	0.5	24.7	15.6	7	0.1	0.1
2015	2.2	0.2	19.4	1.3	12.5	2.4	3.5	0.8	13.1	27.2	0	0.1
2016	0.4	31.5	17.1	48.8	42.6	0	5	19.9	48.8	0.4	10	7
2017	3.6	24.1	5.2	105.3	24.8	6.2	8.9	10	9.8	0.1	0	0.1
GILGIT
1971	1.3	3	3	39.1	26.2	4.3	15.2	10.2	8.6	18.3	0	0
1972	0	30.7	5.3	4.3	2	1	15.5	5.1	6.6	0	0	0
1973	6.6	0.5	20.6	10.7	53.6	5.3	17.5	25.9	7.6	0.8	0.01	1.3
1974	29	15.7	73.7	28.2	17	0.3	21.8	16.5	9.9	2.5	0	0
1975	9.4	2.8	0.8	1.1	7	37.3	12.3	7.9	10.6	0	1.8	6.7
1976	7.7	7.3	8.9	12.5	51.3	1.6	24.9	30.9	0.6	2.8	0.8	0
1977	11.5	13.2	4.1	1	2.8	6.3	0.5	55.8	5	6.3	0	0
1978	0	0	0	7.4	0	0	14.5	3.8	3.5	3.8	1.3	6.4
1979	1.8	0	8	1.8	58.8	0.8	45.3	21.8	15.8	0	5.1	0
1980	1.8	0	12.1	127	40.3	6.1	2.5	39	1.8	0	0	4.5
1981	0.8	13.5	5.1	10.6	43.8	7.6	27.9	8.3	15.1	1.5	0	0
1982	3.3	5.2	47.5	95.6	21.3	13.4	2.2	15.7	7.8	9.6	0.8	0
1983	0.7	4	10.9	19	7.1	0.6	10.3	5.3	7.4	22.6	10.5	4
1984	0	1	28.3	2.1	11.4	9.1	4	7.5	0	0	1	0
1985	0	0	8.1	3.5	57.6	6	4.3	7	14.4	0	3.2	0.6
1986	2.3	1.2	1.8	9.8	37.8	0	11.3	11.3	0	0.2	0.2	25.1
1987	0	9.9	14	24.2	6.8	5.8	12.3	26.8	4.8	0	14.7	14.3
1988	0	0	5.7	45.3	14.8	16	13	0	2.2	102.4	0	0
1989	0	8.2	26.7	10	0.5	22.6	38.1	15.6	5	4.7	0	4.8
1990	0.8	2.3	2	3.3	68.8	2	35.7	40.5	2	0.01	2.2	0.01
1991	6	5.5	6.6	17.9	0.01	4.2	10.9	12.4	0	3.7	0	22.1
1992	0.7	10.8	21.3	10.6	30.1	8.2	17.1	5.7	13.4	0.5	0	0
1993	6.7	1.5	10.8	9.1	0.5	0.01	0.3	2.4	61.3	1.7	0.01	0
1994	0.01	0.2	0	0.01	16.1	3	43.5	1.9	2.1	0.4	27.4	0
1995	3.2	8.8	18.6	4.5	32.5	8.8	13.6	2	11.4	3.2	0.6	12
1996	0.1	3.6	1	25.7	18.6	9.8	22.5	5.6	7.1	4.8	2	7.5
1997	20.1	6	40.1	41.1	72.8	48	13.2	4.2	0.01	5.7	0	0.5
1998	0	0.01	12.1	2.1	2	3.9	12.5	88.1	0.1	3.4	0.8	3.7
1999	6	8.6	6.8	58.9	44.8	17.6	3.1	7.3	14.3	0.5	0	0
2000	1.6	34.5	6.8	89.7	15.8	3.5	12	18.5	11.6	4.1	8.7	0
2001	4.9	0.01	1.7	13.3	0.7	18.7	22.4	16.6	12.9	2	0	4
2002	0	0.5	12.9	6.2	1.8	20.6	12.7	14	1.3	0.6	15	2.4
2003	0.5	9.3	2.9	31.2	9.4	18	16.4	20.8	3.7	0	0	0.2
2004	0.01	33.4	18.5	23.8	87.2	6.9	15.4	9.4	17.6	8.4	0.3	4.7
2005	0.4	6.9	6	45.2	13.3	14.8	4.8	10.4	2.3	6.5	0.01	36.5
2006	11.2	14.1	12.4	58.9	32.6	2.7	9.3	2.1	2.1	0.01	4	0.4
2007	15.4	6	2.1	23	1.5	11.1	8.1	39	11.9	4.7	4	5.8
2008	0	1.3	11.9	15.2	12	18.8	12.5	6.3	6.3	0	0	0
2009	2.9	0.01	0.01	8.3	75.8	15.6	3.5	10.9	8.3	12.9	1	31.5
2010	32.2	4.7	6.1	42.9	3.1	21.6	2.5	1.4	16.8	1.2	0.01	8.6
2011	0.01	13.3	20.7	24.6	60.7	23.2	52.9	60.1	10.4	1	0	0.6
2012	4.7	35.5	10.6	5.8	16.6	19.8	14.5	11.1	32.7	4.9	0.2	2.3
2013	0.01	2.6	36.9	11.3	18.4	9.3	1.1	11.3	49	0.2	2.2	5.1
2014	3.2	5.7	4.5	5.9	50.4	7.9	3.3	50.4	15.3	1.1	14.2	0
2015	3.3	0.4	10.8	2.2	10.2	4.9	21.2	15.4	23.8	29.8	3.5	0.2
2016	0.2	13.5	7	19.8	22.5	8.6	17.1	9.4	29	7.2	12.6	2
2017	3.8	7.9	0.4	60.6	22.4	21.3	24.8	10.4	11.8	0.6	0	0.1
GUPIS
1971	10.9	6.6	2.5	51.6	14.2	44.2	7.4	5.8	3.3	3.6	0.5	0
1972	0	9.1	1.5	20.3	14.5	3.3	18.5	0	23	3.8	0	0
1973	8.1	5.6	9.4	9.4	44.5	11.9	8.1	21.1	11.2	0.8	0.79	2.5
1974	3.3	2.5	26.2	22.9	9.7	0	39.9	21.1	20.3	6.3	0	3.6
1975	10.4	3	3.3	17.5	19.1	6.4	9.9	6.1	22.1	1.3	0	4.7
1976	3.6	6.3	12.7	20.1	54.7	5.3	9.1	27.7	8.4	1	0.5	3.8
1977	5.1	19.2	8.1	5.3	15.8	18.7	5.3	18.4	16.1	14.3	0	4.8
1978	18.1	0	3.1	5.5	25.2	4.1	8.9	3.5	8.6	0	0	6.9
1979	2.3	0	3.3	0.9	0.6	0	0.7	0.1	0	0	2	0
1980	0.7	0	5.3	112.1	42.8	8.4	0	35.5	7.1	0	0	0
1981	0	0	0	0	6.6	5.1	8.4	5.4	3.7	0	0	0
1982	0	0	0	67.3	0	0.1	0	0.7	4.6	0	0	0
1983	2	1	0	0	0	0	0	0	2.3	0	0	0
1984	0	1	31.5	2.5	11.7	0	0	26.8	0	0	0	0
1985	12.2	0	0	20	16.8	0	0	5.6	3	0	8.3	0.8
1986	4	6.1	4	0	2.5	0	5.4	29.2	7.1	2.8	0	1.5
1987	4	0	13.3	14.7	10.9	0	6.3	37.8	15.8	0	0	0
1988	0	9.1	9.4	20.9	13.44	27.95	12.9	5.23	0	10.2	0	0.43
1989	4.6	2.7	11.7	1.5	3.12	17.5	15.8	30.2	14.5	4.8	0	4.8
1990	0	5.8	4.8	9	89.6	0	32.8	17.6	3.9	0	1.8	5.8
1991	1.8	6.3	16.5	2.8	9.1	31	0	11.7	3.8	2.3	0	0
1992	14.5	13.6	17.5	23.3	28.5	0.01	18.5	0	0	0	0	0
1993	17.1	1.8	30.4	70.1	0	0	7.1	22.9	118.2	36.5	0	2.7
1994	4.5	0	56.1	0	9.4	16.5	79.7	21.3	5	22.6	26.4	1.8
1995	9	2.7	28.7	0	0	78.3	18	0	10.7	29.3	14	27
1996	0	7.2	68.6	26.9	106.9	92	9.7	34.5	5.1	10.2	0	0
1997	2.7	2.7	65.8	65.7	97.5	85.8	14.2	22.8	0	20.3	0	1.8
1998	0	0	20.3	38.1	47.7	1.5	21.8	155	5.6	0	0	3
1999	0	18	12.6	55.2	48.5	124.6	10.1	46.6	22.7	0	0	0
2000	0.01	163.5	35.6	343.3	9.6	0	37.1	86.5	0	0	0	0
2001	0.01	0.01	0.01	29.4	16.5	14	20.5	3.1	12	5	0	0
2002	0	0	4	12	8.1	17.7	65.5	9.3	1.1	0	7.5	2.5
2003	0	19.9	22.1	96.5	17.7	47.5	18.3	44.4	56.5	4.1	0	0
2004	0	36.9	44.6	69.9	99.4	0	22.3	65.2	72	23.1	0	0
2005	41.8	21.6	24.9	119.3	62	39.1	22	57.4	14.5	100.6	9.1	24.3
2006	25.9	35.1	21.5	344.5	66.4	15	9.6	27.6	30.5	17	0	0
2007	22.1	5.1	0	0.7	1	11.4	7.9	16.3	4.6	4.5	0	8.6
2008	0	9	27.6	64.4	7.6	12	29.6	5.1	4.5	0	0	4
2009	6.8	0	0	9.9	0	0	16	0	4	14	5	51
2010	48	49	5.5	30	0	12	1	0	4	0	0	20
2011	26.5	8	7	10	18	14	69	62	24	0	0	12
2012	0	44	0	12	8.5	10	5	10	18	7	0	2
2013	22.9	15	44	13	37	23	5	43	27	20	0.7	5
2014	15	28	16	4	82	0	4	48	0	0	12	0
2015	0	0	14	14	23	21	21	19	4	5	0.1	0
2016	0	5	11	9	38	17	12	19	9	5	28	0
2017	0	0	1	43	29	3	22	35.5	12	3	0	5
SKARDU(PBO)
1971	21.8	10.7	17.8	22.4	26.9	6.1	2.8	1.8	1	16.5	0	0
1972	0.5	1	0.5	25.4	2.5	9.4	7.9	13.7	0.8	6.1	0	0.5
1973	1.5	27.9	161.3	12.4	137.2	2.5	16	6.9	5.6	0	1.3	9.1
1974	66.8	35.8	79.8	78.2	24.4	0	4.3	30.5	1.8	0	0	1.5
1975	112.2	92.5	91	6.2	9.9	30.7	8	0	11.4	0	1	42.3
1976	31.7	49.3	124.6	8.9	40.9	0	25.7	36.2	4.5	0	0	8
1977	16	50.9	15.4	0	0	5	0.9	59.6	5.3	11.4	0	4.9
1978	32.6	4.3	6.3	29	1.6	0.8	2.8	2.9	1.3	28.6	3.3	30.2
1979	26.9	6.3	27.7	4.6	36.2	24.1	23.5	16.2	5.1	0	23.6	7.7
1980	7	0	41.4	9.1	28.4	0	1.1	5.3	6.9	1.4	19.8	20.6
1981	7	40.3	20	6.9	10.7	5.3	20.5	4.5	17.8	4.8	2	5.6
1982	14.3	16.2	26.9	78.8	24.8	13.3	12	7.4	0	0	16.4	0.4
1983	3.7	20	3.5	0	9.6	1	0.8	6.8	1.5	42.8	31.9	21.7
1984	27.4	13.8	111	7.8	8.7	25.9	12.6	4.7	6.1	0.5	0	0.3
1985	3.6	4.7	17.8	27	74.8	1.3	12.7	5.2	4.2	0	2.1	12.4
1986	27.6	4.8	7.9	0.8	28.9	0.8	3.1	18.1	0	5.9	0	52.5
1987	0	25.9	66.4	25.8	4.1	18	8.9	9.7	0.8	0	66.2	12.4
1988	10.1	26.2	14.8	66.7	30.1	33.3	0.01	0.01	0.01	114.5	0	0.8
1989	60.7	32.6	96	14.7	2.6	24.5	13.6	8.4	35.4	2.5	0	27.6
1990	5.7	16.8	19.6	15.2	46.5	3	12.7	15.6	0	11.5	9.4	2.9
1991	59.7	45.2	59.1	31.2	7.6	0	25.9	6.8	8.3	3	1	44.4
1992	40.3	21.1	43.8	14.5	31.1	0.8	1	3.8	1.1	0	1.3	6.5
1993	73.2	36.2	57	10	0.5	0	3.3	8.1	83.2	4.6	2.2	8.3
1994	35.4	13.9	57.9	0	29.9	11.7	21.9	0.01	6.2	0	43.7	0
1995	61.9	38.4	72.6	34.8	7.9	1.2	3.6	13.1	11.2	0	0	86.1
1996	16	39.8	2.8	17.8	14.7	7.5	49	12.8	5	0.01	0	12.4
1997	61.1	67	80.8	64.3	74.1	32.3	5.9	38	0.01	8.8	0.3	17.6
1998	4.2	10.4	27.5	1.1	7.7	16.8	7.7	61.5	9.4	0.01	6	9.8
1999	77.9	43.9	30.8	48.7	61.8	5.6	1	2.3	18.9	4.9	0	17.9
2000	58.1	41	12.1	87.3	35.2	1.9	9.9	22.9	0.7	0.3	9.6	0
2001	58.5	6.9	8.5	11.1	6.7	11.3	21	19.6	8	0.01	0.01	32.5
2002	0	4.2	6.4	3.3	3.8	13.1	12	9	10.5	8.3	12.3	32.7
2003	4	20.7	24.6	36.2	8.4	15.8	5.1	18.3	5	0.01	0	2.3
2004	0.01	22.6	38.4	46.3	101	2.8	6.4	12.1	22.7	2	0.01	8.3
2005	19.1	18.6	17.5	28.9	5.4	9.8	3.4	15.6	4	3.5	1.9	22.6
2006	30.9	46	13.5	59	43.5	3.5	22.7	1.4	2.9	0.3	0.6	8.1
2007	63.1	55.6	16.7	145.2	2.1	4.5	8.2	14.6	17.7	2.6	1	19.4
2008	0	4.8	55.6	3	0.01	21.4	12.1	4.7	4.4	0	0	0
2009	34.7	21.4	7.4	39.8	3.9	13.4	7.3	24.8	31.1	16.1	0	89.5
2010	117.6	65	21.7	51.2	0.8	5.1	6.9	16.3	1.8	4.5	9.1	16.1
2011	11.1	124.3	76.4	104.4	115.3	5.1	24.8	29.6	0.6	2	0	1.8
2012	6.1	60.3	79.5	14	14.9	6	8.3	15.6	19.5	1	11.4	0.7
2013	6.9	50.5	66.5	2	4	4.4	1	10.1	30.8	0	0.4	57.2
2014	37.1	28.5	0.3	0.4	60.3	1.2	0.2	25.5	3.5	1.2	1	8.1
2015	16	0	26.7	7.2	6.1	10.6	8.6	3.5	126.4	2.3	7.1	0
2016	0	28.1	25.2	39.3	16.5	32	17.5	43.5	64.1	9.2	17.8	2
2017	3.9	0	5.6	40	11.1	1.4	6.4	9.9	11	0	0	0.1
